# Supplementary material for: Detection and Validation of QTL Affecting Bacterial Cold Water Disease Resistance in Rainbow Trout Using Restriction-Site Associated DNA Sequencing
Source: PLoS One. 2015 Sep 16;10(9):e0138435. doi: 10.1371/journal.pone.0138435 (PMC4574402; doi:10.1371/journal.pone.0138435)
Supplement: S3 File — (XLSX) [file pone.0138435.s003.xlsx]

## Sheet: Sheet1
Scaffold	N_snp	feature	start	end	reference	Seq Description	GOs
RM20090701492	scaffold_36	1432000	Omy1
scaffold_36	8	mRNA	1042186	1056680	GSONMT00077499001	serine-rich coiled-coil domain-containing protein 2-like isoform x3	-
scaffold_36	8	mRNA	911295	928386	GSONMT00077490001	prolyl 4-hydroxylase subunit alpha-1-like	P:metabolic process; C:mitochondrion; F:catalytic activity; F:binding; P:cellular protein modification process; P:cellular amino acid metabolic process; P:cellular component organization; C:endoplasmic reticulum
scaffold_36	8	mRNA	1062404	1067188	GSONMT00077500001	serine-rich coiled-coil domain-containing protein 2-like isoform x6	-
scaffold_36	8	mRNA	1292055	1295861	GSONMT00077502001	glutamate receptor delta-1-like	C:cell; C:plasma membrane; F:ion channel activity; P:ion transport; F:receptor activity; P:signal transduction
scaffold_36	8	mRNA	997119	1010628	GSONMT00077498001	sparc-like protein 1-like	P:multicellular organismal development; C:extracellular region
scaffold_36	8	mRNA	976749	986077	GSONMT00077497001	protein ndnf-like	-
scaffold_36	8	mRNA	970059	972151	GSONMT00077496001	dnaj homolog subfamily c member 9-like	C:cellular_component; P:social behavior; P:biological_process
scaffold_36	8	mRNA	957571	964822	GSONMT00077495001	protein fam149b1	F:molecular_function; P:biological_process; C:cellular_component
scaffold_36	8	mRNA	951763	952950	GSONMT00077494001	transposable element tcb1 transposase	C:cell
scaffold_36	8	mRNA	942435	943301	GSONMT00077493001	PREDICTED: uncharacterized protein LOC100001321	-
scaffold_36	8	mRNA	1849439	1869695	GSONMT00077519001	transmembrane protease serine 9-like	F:peptidase activity
scaffold_36	8	mRNA	2322851	2325414	GSONMT00077536001	ubiquitin carboxyl-terminal hydrolase 46	F:peptidase activity; P:cellular protein modification process; F:protein binding; P:regulation of biological process; P:cell-cell signaling; P:protein metabolic process; P:catabolic process; F:hydrolase activity; P:behavior; P:response to stress
scaffold_36	8	mRNA	2274286	2276189	GSONMT00077535001	ras-like protein family member 11b	P:signal transduction; P:nucleobase-containing compound metabolic process; P:catabolic process; P:multicellular organismal development; F:hydrolase activity; C:cell; F:nucleotide binding
scaffold_36	8	mRNA	2271486	2273375	GSONMT00077533001	sec1 family domain-containing protein 2-like	P:transport
scaffold_36	8	mRNA	2231816	2235832	GSONMT00077530001	protein fam53b-like	P:response to external stimulus; P:anatomical structure morphogenesis; P:response to stress; P:multicellular organismal development; P:growth
scaffold_36	8	mRNA	2118077	2131023	GSONMT00077528001	carbohydrate sulfotransferase 15-like	F:transferase activity
scaffold_36	8	mRNA	2079532	2083105	GSONMT00077524001	g-protein coupled receptor 26-like	C:cell; P:signal transduction; P:nucleobase-containing compound metabolic process; P:biosynthetic process; F:receptor activity
scaffold_36	8	mRNA	1934734	1937074	GSONMT00077522001	homeobox protein hmx2	P:multicellular organismal development; P:regulation of biological process; P:transcription
scaffold_36	8	mRNA	1886671	1891004	GSONMT00077520001	zinc finger protein pegasus	P:regulation of biological process; P:transcription
scaffold_36	8	mRNA	1809296	1812262	GSONMT00077517001	vitamin k epoxide reductase complex subunit 1-like protein 1	P:metabolic process; C:cell; F:catalytic activity
scaffold_36	8	mRNA	1734224	1799266	GSONMT00077515001	pleckstrin homology domain-containing family a member 1-like isoform x3	P:signal transduction; P:biological_process; C:plasma membrane; P:cellular component organization; F:protein binding; P:biosynthetic process; P:lipid metabolic process; P:response to stress; P:reproduction; P:anatomical structure morphogenesis; P:multicellular organismal development; C:cytoplasm; C:nucleolus; P:growth; F:lipid binding; P:cell differentiation
scaffold_36	8	mRNA	1727971	1734017	GSONMT00077514001	serine protease htra1	P:signal transduction; F:peptidase activity; P:nucleobase-containing compound metabolic process; P:biosynthetic process; P:regulation of biological process; P:cell growth; C:extracellular space; C:cytosol; F:protein binding; P:protein metabolic process; P:catabolic process; F:kinase activity; F:nucleotide binding; C:extracellular region
scaffold_36	8	mRNA	1699097	1725398	GSONMT00077513001	wings apart-like protein homolog isoform x3	C:organelle; C:intracellular; C:chromosome; P:regulation of biological process
scaffold_36	8	mRNA	1604047	1607248	GSONMT00077510001	prostaglandin e synthase	C:cell; P:biosynthetic process; P:lipid metabolic process; C:nuclear envelope; F:catalytic activity; P:regulation of biological process; P:cell proliferation; F:binding; P:anatomical structure morphogenesis; P:embryo development; C:cytoplasm
scaffold_36	8	mRNA	1570588	1570821	GSONMT00077508001	glutamate receptor delta-1 subunit	C:cell; C:plasma membrane; F:ion channel activity; P:ion transport; F:receptor activity; P:signal transduction
scaffold_36	8	mRNA	884710	903142	GSONMT00077489001	alpha-actinin-2 isoform x1	C:plasma membrane; F:transcription regulator activity; F:protein binding; F:signal transducer activity; P:cell differentiation; P:multicellular organismal development; P:cellular component organization; P:regulation of biological process; P:ion transport; C:cell; P:anatomical structure morphogenesis; P:cytoskeleton organization; F:calcium ion binding; P:biological_process; C:cytoskeleton; C:cytop…
scaffold_36	8	mRNA	1925899	1928617	GSONMT00077521001	homeobox protein hmx3	P:reproduction; P:anatomical structure morphogenesis; P:embryo development; P:regulation of biological process; P:transcription
scaffold_36	8	mRNA	403843	422878	GSONMT00077465001	interleukin enhancer-binding factor 3 homolog isoform x3	P:regulation of biological process; P:transcription
scaffold_36	8	mRNA	930083	931535	GSONMT00077491001	serine threonine tyrosine-interacting-like protein 1	P:metabolic process; F:hydrolase activity
scaffold_36	8	mRNA	448329	455354	GSONMT00077471001	glutaryl- mitochondrial-like	F:nucleotide binding; F:transferase activity; F:catalytic activity; P:metabolic process
scaffold_36	8	mRNA	854101	884656	GSONMT00077488001	ryanodine receptor 2	P:biological_process; C:cytoplasm; P:ion transport; P:cellular homeostasis; P:regulation of biological process; F:ion channel activity; C:cell; P:response to external stimulus; P:anatomical structure morphogenesis; P:multicellular organismal development; C:protein complex; F:binding; P:response to stress; F:protein binding; P:signal transduction; C:intracellular; C:plasma membrane; C:endoplasmic …
scaffold_36	8	mRNA	843810	844929	GSONMT00077487001	ryanodine receptor 2	F:ion channel activity; P:cellular homeostasis; P:ion transport; F:calcium ion binding; C:cell
scaffold_36	8	mRNA	798727	843524	GSONMT00077486001	ryanodine receptor 3	P:regulation of biological process; C:cell; P:biological_process; C:endoplasmic reticulum; C:cytoplasm; F:protein binding; C:protein complex; P:nucleobase-containing compound metabolic process; F:ion channel activity; P:ion transport; P:cellular homeostasis; P:anatomical structure morphogenesis; P:multicellular organismal development; P:signal transduction; F:calcium ion binding
scaffold_36	8	mRNA	635913	637784	GSONMT00077484001	muscarinic acetylcholine receptor m3-like	F:receptor activity; P:biological_process; P:signal transduction; C:cell
scaffold_36	8	mRNA	609215	609724	GSONMT00077483001	transposase	P:DNA metabolic process; F:DNA binding; F:catalytic activity
scaffold_36	8	mRNA	560155	563013	GSONMT00077479001	nuclear factor interleukin-3-regulated	F:DNA binding; F:sequence-specific DNA binding transcription factor activity; P:regulation of biological process; P:transcription
scaffold_36	8	mRNA	490205	507248	GSONMT00077476001	ral guanine nucleotide dissociation stimulator-like 1-like	P:signal transduction
scaffold_36	8	mRNA	458044	478793	GSONMT00077472001	choline transporter-like protein 2-like isoform x2	C:cell; P:transport
scaffold_36	8	mRNA	446111	447548	GSONMT00077470001	synaptonemal complex central element protein 2	P:cell cycle; F:protein binding; C:nuclear chromosome
scaffold_36	8	mRNA	442438	443206	GSONMT00077469001	PREDICTED: uncharacterized protein LOC101166720	-
scaffold_36	8	mRNA	430896	440390	GSONMT00077467001	phenylalanine--trna ligase alpha subunit-like	P:nucleobase-containing compound metabolic process; P:translation; P:cellular amino acid metabolic process; F:nucleotide binding; F:catalytic activity; F:RNA binding; C:cytoplasm
scaffold_36	8	mRNA	422976	423945	GSONMT00077466001	interleukin enhancer-binding factor 3 homolog isoform x1	F:nucleic acid binding
scaffold_36	8	mRNA	478885	481115	GSONMT00077473001	choline transporter-like protein 4	C:cell; P:transport
scaffold_36	8	mRNA	396993	400972	GSONMT00077463001	prostaglandin e2 receptor ep1 subtype-like	P:signal transduction; F:receptor activity
scaffold_36	8	mRNA	142857	148974	GSONMT00077451001	solute carrier family 25 member 38-a-like	P:protein metabolic process; C:mitochondrion; P:cell differentiation; P:multicellular organismal development; P:transport; C:cell
scaffold_36	8	mRNA	24461	27194	GSONMT00077442001	peroxiredoxin 2	P:metabolic process; F:antioxidant activity; F:catalytic activity
scaffold_36	8	mRNA	30731	32613	GSONMT00077443001	transcription factor jun-b-like	P:response to external stimulus; P:anatomical structure morphogenesis; P:response to stress; P:multicellular organismal development; P:growth; P:regulation of biological process; P:transcription
scaffold_36	8	mRNA	72184	109169	GSONMT00077445001	protein hook homolog 2	F:protein binding; P:transport; P:organelle organization; C:microtubule organizing center; C:vacuole; C:protein complex; C:cytoplasm; P:protein transport; C:cytoskeleton
scaffold_36	8	mRNA	109968	120088	GSONMT00077447001	ubinuclein-2-like isoform x1	F:molecular_function; P:biological_process; C:cellular_component
scaffold_36	8	mRNA	132204	139005	GSONMT00077449001	40s ribosomal protein sa	P:nucleobase-containing compound metabolic process; P:catabolic process; P:cellular component organization; P:translation; F:protein binding; P:organelle organization; F:binding; F:structural molecule activity; P:reproduction; P:viral process; P:transcription
scaffold_36	8	mRNA	149421	191017	GSONMT00077452001	myosin-9-like isoform x1	C:cytoskeleton; C:protein complex; F:actin binding; F:nucleotide binding; F:motor activity; P:cellular component organization; P:multicellular organismal development
scaffold_36	8	mRNA	191409	200451	GSONMT00077453001	mitochondrial-like	P:regulation of biological process; P:cellular homeostasis; P:metabolic process; F:catalytic activity
scaffold_36	8	mRNA	298178	309036	GSONMT00077457001	nascent polypeptide-associated complex subunit muscle-specific form-like	-
scaffold_36	8	mRNA	328643	336386	GSONMT00077459001	mucolipin-1-like	C:lysosome; C:endosome
scaffold_36	8	mRNA	343059	350287	GSONMT00077461001	n-acetylmuramoyl-l-alanine amidase-like	F:hydrolase activity; P:carbohydrate metabolic process; P:catabolic process; F:binding
scaffold_36	8	mRNA	350965	357709	GSONMT00077462001	protein wiz-like	F:binding; F:nucleic acid binding
scaffold_36	8	mRNA	120776	127675	GSONMT00077448001	tetratricopeptide repeat protein 26	P:anatomical structure morphogenesis; P:cellular component organization; P:cell differentiation; P:multicellular organismal development
RM20091960212	scaffold_607	39872	Omy6
scaffold_607	1	mRNA	56604	59441	GSONMT00038184001	toll-like receptor 13-like	P:response to stress; P:response to biotic stimulus; P:signal transduction; F:receptor activity; P:regulation of biological process; P:protein transport; P:biological_process; F:binding; C:protein complex; C:cell
scaffold_607	1	mRNA	199718	211112	GSONMT00038186001	major facilitator superfamily domain-containing protein 3-like	P:transport; C:cell
scaffold_607	1	mRNA	245367	254295	GSONMT00038187001	annexin a1	P:response to external stimulus; P:response to stress; P:transport; P:regulation of biological process; P:organelle organization; C:organelle; C:extracellular region; F:protein binding; P:biological_process; P:response to abiotic stimulus; P:response to endogenous stimulus; F:structural molecule activity; C:protein complex; P:biosynthetic process; P:lipid metabolic process; F:receptor binding; P:…
scaffold_607	1	mRNA	259201	271910	GSONMT00038188001	annexin a1	P:response to external stimulus; P:anatomical structure morphogenesis; P:response to stress; P:multicellular organismal development; P:growth; P:regulation of biological process; F:enzyme regulator activity; F:calcium ion binding; F:lipid binding
scaffold_607	1	mRNA	330141	335601	GSONMT00038190001	cytochrome p450 1a1-like	F:binding; F:catalytic activity; P:metabolic process
scaffold_607	1	mRNA	436136	439703	GSONMT00038191001	an1-type zinc finger protein 5-like isoform x2	F:binding; F:DNA binding
scaffold_607	1	mRNA	443863	463947	GSONMT00038194001	guanine deaminase	C:cytosol; P:transport; P:nucleobase-containing compound metabolic process; P:catabolic process; F:binding; F:hydrolase activity; P:biosynthetic process; C:mitochondrion; P:multicellular organismal development; P:cellular amino acid metabolic process; F:transporter activity
scaffold_607	1	mRNA	464241	475059	GSONMT00038195001	c9orf85 homolog	F:molecular_function; P:biological_process; C:cellular_component
scaffold_607	1	mRNA	475249	491366	GSONMT00038196001	alpha beta hydrolase domain-containing protein 17b isoform x1	C:extracellular region; F:hydrolase activity
scaffold_607	1	mRNA	546870	563502	GSONMT00038199001	transmembrane protein 2-like	P:anatomical structure morphogenesis; P:embryo development; P:multicellular organismal development; C:cell
scaffold_607	1	mRNA	509233	517117	GSONMT00038198001	transmembrane protein 2	P:anatomical structure morphogenesis; P:embryo development; P:multicellular organismal development; C:cell
RM20090702856	scaffold_446	730023	Omy7
scaffold_446	4	mRNA	123208	135190	GSONMT00030315001	four and a half lim domains protein 2-like	P:anatomical structure morphogenesis; P:multicellular organismal development; P:response to endogenous stimulus; F:binding; P:cell differentiation; F:protein binding; P:regulation of biological process; P:transcription
scaffold_446	4	mRNA	326398	337906	GSONMT00030331001	secretory phospholipase a2 receptor-like	P:signal transduction; P:response to stress; F:protein binding; F:receptor activity; C:cell; P:transport; P:cellular component organization; F:carbohydrate binding; C:plasma membrane; P:biological_process
scaffold_446	4	mRNA	289827	323988	GSONMT00030329001	lymphocyte antigen 75	F:carbohydrate binding
scaffold_446	4	mRNA	277452	288136	GSONMT00030327001	e3 ubiquitin-protein ligase march7-like isoform x2	F:binding
scaffold_446	4	mRNA	213850	217249	GSONMT00030326001	bromodomain adjacent to zinc finger domain protein 2b-like isoform x2	-
scaffold_446	4	mRNA	166288	192618	GSONMT00030322001	protein tanc1-like	-
scaffold_446	4	mRNA	142014	143233	GSONMT00030318001	plakophilin-4-like isoform x2	P:cell-cell adhesion; P:positive regulation of cytokinesis; P:cell adhesion; P:positive regulation of Rho GTPase activity
scaffold_446	4	mRNA	410097	430089	GSONMT00030336001	rna-binding single-stranded-interacting protein 1-like	P:DNA metabolic process; P:biosynthetic process; F:RNA binding; F:protein binding; F:DNA binding; C:nucleus; F:nucleotide binding; P:nucleobase-containing compound metabolic process
scaffold_446	4	mRNA	96669	97265	GSONMT00030314001	dph3 homolog	C:cytoplasm; P:cellular protein modification process; P:biosynthetic process; F:binding; P:biological_process; P:regulation of biological process; P:protein transport; C:nucleus
scaffold_446	4	mRNA	40241	52733	GSONMT00030312001	cytoplasmic protein nck2	P:biological_process; P:cellular component organization; P:cytoskeleton organization; P:transcription
scaffold_446	4	mRNA	15661	36402	GSONMT00030310001	esophageal cancer-related gene 4 protein precursor	P:multicellular organismal development; P:regulation of biological process; P:cell proliferation; P:biological_process; C:extracellular region; C:cytoplasmic membrane-bounded vesicle
scaffold_446	4	mRNA	145827	154243	GSONMT00030319001	plakophilin-4-like isoform x1	P:biological_process; P:signal transduction; P:regulation of biological process
scaffold_446	4	mRNA	606581	611781	GSONMT00030347001	cytochrome p450 20a1-like	F:binding; F:catalytic activity; P:metabolic process
scaffold_446	4	mRNA	747685	776651	GSONMT00030358001	zinc finger protein gli2-like	C:cilium; P:regulation of biological process; P:nucleobase-containing compound metabolic process; P:cell proliferation; P:multicellular organismal development; P:anatomical structure morphogenesis; P:embryo development; P:biological_process; P:cell differentiation; P:cellular component organization; F:binding; C:nucleus
scaffold_446	4	mRNA	690961	727737	GSONMT00030356001	clip-associating protein 1 isoform x1	C:cytoplasmic microtubule; F:kinetochore binding; C:kinetochore microtubule; F:microtubule plus-end binding
scaffold_446	4	mRNA	678398	687444	GSONMT00030354001	h(+) cl(-) exchange transporter 4	F:nucleotide binding; F:ion channel activity; P:transport; C:cell; P:ion transport
scaffold_446	4	mRNA	675870	676553	GSONMT00030353001	claudin-24-like	C:plasma membrane; F:protein kinase activity; C:cell; F:nucleotide binding
scaffold_446	4	mRNA	641919	667437	GSONMT00030352001	protein shroom2-like isoform x2	-
scaffold_446	4	mRNA	338824	355100	GSONMT00030333001	secretory phospholipase a2 receptor-like	P:signal transduction; P:response to stress; F:protein binding; F:receptor activity; C:cell; P:transport; P:cellular component organization; C:plasma membrane; P:biological_process
scaffold_446	4	mRNA	612131	624538	GSONMT00030349001	abl interactor 2-like isoform x4	C:cytoplasm; P:cytoskeleton organization
scaffold_446	4	mRNA	356071	401480	GSONMT00030334001	integrin beta-6 isoform x1	F:receptor activity; P:biological_process; F:carbohydrate binding; P:signal transduction; P:multicellular organismal development; C:protein complex; C:plasma membrane
scaffold_446	4	mRNA	599127	605179	GSONMT00030346001	transmembrane protein 237b-like isoform x1	P:anatomical structure morphogenesis; P:embryo development; P:cellular component organization; C:cell; P:signal transduction
scaffold_446	4	mRNA	594427	598737	GSONMT00030345001	maguk p55 subfamily member 4-like	C:cell
scaffold_446	4	mRNA	588884	594414	GSONMT00030344001	maguk p55 subfamily member 4	-
scaffold_446	4	mRNA	557287	578826	GSONMT00030343001	alsin-like isoform x4	F:Rho guanyl-nucleotide exchange factor activity; P:regulation of Rho protein signal transduction
scaffold_446	4	mRNA	449966	458247	GSONMT00030339001	desmin-like	P:multicellular organismal development; P:biological_process; P:anatomical structure morphogenesis; P:cell differentiation; P:cytoskeleton organization; C:cytoskeleton; C:protein complex; F:structural molecule activity
scaffold_446	4	mRNA	626757	640632	GSONMT00030351001	integral membrane protein 2b	-
RM20090700328	scaffold_318	240939	Omy7
scaffold_318	3	mRNA	529149	530937	GSONMT00029037001	ankyrin repeat domain-containing protein sowahc-like	-
scaffold_318	3	mRNA	485017	505681	GSONMT00029035001	dehydrogenase reductase sdr family member on chromosome x	P:metabolic process; F:catalytic activity
scaffold_318	3	mRNA	462006	477277	GSONMT00029034001	cd99 antigen precursor	F:molecular_function; P:biological_process; C:cellular_component
scaffold_318	3	mRNA	458627	460375	GSONMT00029031001	glycogenin-2 isoform x3	P:generation of precursor metabolites and energy; P:carbohydrate metabolic process; P:catabolic process; P:biosynthetic process; F:transferase activity; C:cytosol
scaffold_318	3	mRNA	450372	450822	GSONMT00029029001	upf0728 protein c10orf53 homolog	F:molecular_function; P:biological_process; C:cellular_component
scaffold_318	3	mRNA	401276	439777	GSONMT00029027001	matrix-remodeling-associated protein 5-like	-
scaffold_318	3	mRNA	382738	401266	GSONMT00029026001	camp-dependent protein kinase catalytic subunit prkx-like	P:cellular protein modification process; P:regulation of biological process; P:anatomical structure morphogenesis; P:multicellular organismal development; F:protein kinase activity; P:biological_process; F:protein binding; F:nucleotide binding; P:cell differentiation; P:cell proliferation; C:cytoplasm; C:nucleus
scaffold_318	3	mRNA	305724	323480	GSONMT00029025001	haloacid dehalogenase-like hydrolase domain-containing protein 1a	P:metabolic process; F:hydrolase activity
scaffold_318	3	mRNA	170930	240639	GSONMT00029023001	neuroligin- x-linked isoform x2	C:cell; P:biological_process
scaffold_318	3	mRNA	541547	549131	GSONMT00029040001	centrosomal protein of 70 kda isoform x2	P:multicellular organismal development; P:anatomical structure morphogenesis; P:cellular component organization
scaffold_318	3	mRNA	560725	607420	GSONMT00029041001	double-stranded rna-specific editase 1-like isoform x1	F:RNA binding; F:hydrolase activity; P:nucleobase-containing compound metabolic process
scaffold_318	3	mRNA	818398	835926	GSONMT00029058001	chloride channel clic-like protein 1-like	C:intracellular membrane-bounded organelle; C:endoplasmic reticulum
scaffold_318	3	mRNA	967404	972622	GSONMT00029067001	aryl hydrocarbon receptor 2 alpha	P:biological_process; F:receptor activity; P:transcription
scaffold_318	3	mRNA	960602	963849	GSONMT00029065001	aryl hydrocarbon receptor 2	P:transcription
scaffold_318	3	mRNA	872142	873794	GSONMT00029062001	slit homolog 1	-
scaffold_318	3	mRNA	534886	541184	GSONMT00029039001	septin-10-like isoform x1	F:nucleotide binding; P:cell cycle; C:cytoskeleton; C:cytoplasm; C:protein complex; P:biological_process
scaffold_318	3	mRNA	851816	856278	GSONMT00029060001	ngfi-a-binding protein 1-like	P:regulation of biological process; P:transcription
scaffold_318	3	mRNA	796444	815420	GSONMT00029056001	glutaminase kidney mitochondrial-like isoform x1	P:cellular amino acid metabolic process; F:hydrolase activity
scaffold_318	3	mRNA	779307	791616	GSONMT00029052001	signal transducer and activator of transcription 1-alpha beta-like isoform x2	F:calcium ion binding; F:signal transducer activity; P:transcription
scaffold_318	3	mRNA	763084	766943	GSONMT00029051001	signal transducer and activator of transcription 1	F:calcium ion binding; F:signal transducer activity; P:transcription
scaffold_318	3	mRNA	753965	755469	GSONMT00029050001	myostatin 2a	C:extracellular region; F:receptor binding; P:growth
scaffold_318	3	mRNA	703872	712239	GSONMT00029049001	signal transducer and activator of transcription 1-alpha beta-like isoform x2	F:calcium ion binding; F:signal transducer activity; P:transcription
scaffold_318	3	mRNA	688173	700581	GSONMT00029047001	formimidoyltransferase-cyclodeaminase-like	P:metabolic process; C:Golgi apparatus; F:binding; F:transferase activity
scaffold_318	3	mRNA	685125	686112	GSONMT00029045001	cell differentiation protein rcd1 homolog isoform x2	C:cytosol; P:reproduction; P:nucleobase-containing compound metabolic process; P:catabolic process; P:regulation of biological process; P:translation; P:signal transduction; P:transcription
scaffold_318	3	mRNA	675754	685047	GSONMT00029044001	cell differentiation protein rcd1 homolog	C:cytosol; P:reproduction; P:nucleobase-containing compound metabolic process; P:catabolic process; P:regulation of biological process; P:translation; P:signal transduction; P:transcription
scaffold_318	3	mRNA	655913	667574	GSONMT00029043001	1-phosphatidylinositol -bisphosphate phosphodiesterase delta-4	P:lipid metabolic process; F:hydrolase activity; F:calcium ion binding; F:signal transducer activity; P:catabolic process; P:transport; P:reproduction; C:cell; C:endoplasmic reticulum; C:nucleus
scaffold_318	3	mRNA	631221	654376	GSONMT00029042001	protein fam207a-like	-
scaffold_318	3	mRNA	863404	870990	GSONMT00029061001	major facilitator superfamily domain-containing protein 6-a-like	P:transport; C:cell
RM20090703355	scaffold_886	255797	Omy8
scaffold_886	2	mRNA	298166	299950	GSONMT00049457001	sestrin-1-like isoform x2	C:nucleus; P:cell cycle; P:multicellular organismal development
scaffold_886	2	mRNA	382735	397508	GSONMT00049460001	sialomucin core protein 24-like	C:endosome; P:biological_process; C:plasma membrane; C:lysosome; P:protein metabolic process; F:catalytic activity
scaffold_886	2	mRNA	293997	298165	GSONMT00049456001	sestrin-1-like isoform x1	C:nucleus; P:cell cycle; P:multicellular organismal development
scaffold_886	2	mRNA	263525	284907	GSONMT00049453001	armadillo repeat-containing protein 2	-
scaffold_886	2	mRNA	146147	208648	GSONMT00049451001	forkhead box protein o3	P:biological_process; P:transcription
scaffold_886	2	mRNA	9388	16233	GSONMT00049449001	nuclear receptor subfamily 2 group e member 1	P:anatomical structure morphogenesis; P:cellular component organization; P:cell differentiation; P:regulation of biological process; P:multicellular organismal development; F:receptor activity; P:behavior; P:response to stress; P:biological_process; P:signal transduction; P:transcription
scaffold_886	2	mRNA	408292	408819	GSONMT00049464001	retrotransposon-like family member (retr-1)-like	F:binding
scaffold_886	2	mRNA	19296	60983	GSONMT00049450001	sorting nexin 3	P:regulation of biological process; P:protein metabolic process; C:cytosol; P:biosynthetic process; F:lipid binding; P:cell differentiation; P:multicellular organismal development; C:endosome; F:protein binding; P:ion transport; P:protein transport; P:transport; P:cellular component organization; P:cell communication
RM20090703790	scaffold_262	763259	Omy8
scaffold_262	6	mRNA	327645	335564	GSONMT00074732001	potassium channel subfamily k member 10-like	F:ion channel activity; C:cell
scaffold_262	6	mRNA	854174	863919	GSONMT00074760001	sodium potassium calcium exchanger 4-like isoform x1	P:transport; C:cell
scaffold_262	6	mRNA	815778	824367	GSONMT00074759001	cleavage and polyadenylation specificity factor subunit 2	P:nucleobase-containing compound metabolic process; F:RNA binding; P:cellular component organization; P:transcription
scaffold_262	6	mRNA	394228	408796	GSONMT00074734001	homeobox protein meis2 isoform x5	P:multicellular organismal development; P:regulation of biological process; P:transcription
scaffold_262	6	mRNA	430034	430423	GSONMT00074736001	transposable element tc1 transposase	P:DNA metabolic process; F:DNA binding; F:catalytic activity
scaffold_262	6	mRNA	806674	809433	GSONMT00074758001	cleavage and polyadenylation specificity factor subunit 2-like	P:nucleobase-containing compound metabolic process; F:RNA binding; P:cellular component organization; P:transcription
scaffold_262	6	mRNA	438284	442221	GSONMT00074737001	zinc finger protein 457	F:metal ion binding; F:nucleic acid binding; P:transcription from RNA polymerase II promoter; F:sequence-specific DNA binding transcription factor activity; F:DNA binding; C:nucleus; P:regulation of transcription from RNA polymerase II promoter; F:sequence-specific DNA binding RNA polymerase II transcription factor activity; P:regulation of transcription
scaffold_262	6	mRNA	459583	461271	GSONMT00074738001	alpha cardiac-like	P:anatomical structure morphogenesis; P:multicellular organismal development; P:response to biotic stimulus; P:cell differentiation; P:biological_process; P:cytoskeleton organization; P:transport; C:cytoskeleton; C:cytoplasm; P:cell death; F:cytoskeletal protein binding; C:cytosol; C:protein complex; C:organelle; C:extracellular region; F:hydrolase activity; P:nucleobase-containing compound metab…
scaffold_262	6	mRNA	461285	461698	GSONMT00074739001	alpha-muscle partial	C:cytoskeleton; C:cytoplasm; C:protein complex; P:biological_process; P:anatomical structure morphogenesis; P:cell differentiation; P:multicellular organismal development; P:cytoskeleton organization; P:transport; F:protein binding; F:cytoskeletal protein binding; P:cell death; C:cytosol; C:organelle; C:extracellular region; C:nucleoplasm; F:hydrolase activity; P:nucleobase-containing compound me…
scaffold_262	6	mRNA	463118	464494	GSONMT00074740001	gap junction delta-2 protein	P:cell-cell signaling; P:ion transport; P:regulation of biological process; F:transporter activity; C:protein complex; C:plasma membrane; F:ion channel activity; P:biological_process; C:cell; P:cellular homeostasis
scaffold_262	6	mRNA	486047	490447	GSONMT00074742001	syntaxin-binding protein 6	C:cell; P:transport
scaffold_262	6	mRNA	503884	508282	GSONMT00074744001	cell growth regulator with ring finger domain protein 1	F:binding
scaffold_262	6	mRNA	711149	713481	GSONMT00074750001	---NA---	-
scaffold_262	6	mRNA	508286	516117	GSONMT00074745001	proteasome ( macropain) 26s 6	C:intracellular; C:protein complex; P:metabolic process; P:cell cycle; F:peptidase activity; P:cell death; P:biological_process; P:signal transduction; P:response to stress; C:nucleoplasm; P:nucleobase-containing compound metabolic process; P:catabolic process; P:protein metabolic process; C:cytosol; C:plasma membrane; P:viral process; P:regulation of biological process; P:cellular amino acid met…
scaffold_262	6	mRNA	799022	803112	GSONMT00074756001	bifunctional lysine-specific demethylase and histidyl-hydroxylase no66	P:metabolic process; F:catalytic activity; P:organelle organization; P:cellular protein modification process; C:nucleolus; P:cell differentiation; P:regulation of biological process; P:multicellular organismal development; C:nucleoplasm; F:transferase activity; P:transcription
scaffold_262	6	mRNA	758871	765148	GSONMT00074755001	exostosin-like 3-like	P:regulation of biological process; P:cell growth; F:transferase activity; P:anatomical structure morphogenesis; P:embryo development; P:signal transduction; P:cellular component organization; P:cell differentiation; P:multicellular organismal development; F:binding; P:biosynthetic process; C:endoplasmic reticulum; C:cell
scaffold_262	6	mRNA	747324	752313	GSONMT00074753001	synaptotagmin-14-like isoform x1	P:signal transduction; F:lipid binding; F:receptor activity; F:binding; P:cell death; C:cell; F:protein binding
scaffold_262	6	mRNA	905942	925197	GSONMT00074761001	sodium potassium calcium exchanger 4-like isoform x1	P:transport; C:cell
scaffold_262	6	mRNA	532801	563483	GSONMT00074746001	zinc finger protein c3h1 type-like 1	F:metal ion binding; P:biological_process; C:cellular_component
scaffold_262	6	mRNA	718218	726931	GSONMT00074751001	cytosolic 5 -nucleotidase 1a-like	F:hydrolase activity; F:binding; P:nucleobase-containing compound metabolic process; C:cytosol; F:nucleotide binding
scaffold_262	6	mRNA	563497	629474	GSONMT00074747001	dna repair protein rad51 homolog 2	P:DNA metabolic process; F:hydrolase activity; F:DNA binding; F:nucleotide binding
scaffold_262	6	mRNA	965992	966957	GSONMT00074762001	transmembrane protein 121	C:cell
scaffold_262	6	mRNA	639136	646687	GSONMT00074748001	cysteine-rich protein 2-like	P:multicellular organismal development; P:regulation of biological process; P:cell proliferation; C:cytoplasm; F:binding
scaffold_262	6	mRNA	651573	676961	GSONMT00074749001	brain-enriched guanylate kinase-associated	C:plasma membrane
scaffold_262	6	mRNA	490453	503814	GSONMT00074743001	phospholipase ddhd1 isoform 2	F:metal ion binding; C:cytoplasm; F:hydrolase activity; P:lipid catabolic process
scaffold_262	6	mRNA	297960	300207	GSONMT00074731001	b2 bradykinin receptor-like	F:receptor activity; F:protein binding; P:signal transduction; P:biological_process; C:cell; P:response to stress
RM20090701338	scaffold_172	321650	Omy8
scaffold_172	12	mRNA	1389885	1391934	GSONMT00069093001	dna-directed rna polymerase iii subunit rpc4	F:transferase activity; P:response to stress; P:regulation of biological process; P:transcription
scaffold_172	12	mRNA	911683	919893	GSONMT00069078001	clusterin precursor	P:cell death
scaffold_172	12	mRNA	922523	936309	GSONMT00069080001	ralbp1-associated eps domain-containing protein 1 isoform x3	F:calcium ion binding; P:transport; P:cellular component organization
scaffold_172	12	mRNA	946839	952003	GSONMT00069082001	headcase protein homolog	-
scaffold_172	12	mRNA	974312	1017753	GSONMT00069084001	beta-taxilin isoform x1	F:protein binding
scaffold_172	12	mRNA	1017798	1019984	GSONMT00069085001	cbp p300-interacting transactivator 2	F:sequence-specific DNA binding transcription factor activity; P:cell differentiation; P:anatomical structure morphogenesis; P:multicellular organismal development; P:reproduction; P:signal transduction; P:embryo development; F:transcription regulator activity; F:protein binding; P:response to stress; P:biological_process; P:regulation of biological process; P:transcription
scaffold_172	12	mRNA	1234859	1247179	GSONMT00069086001	neuromedin-b receptor	C:cytoplasm; P:signal transduction; C:plasma membrane; F:receptor activity; F:binding; C:cell
scaffold_172	12	mRNA	1253791	1299020	GSONMT00069089001	vacuolar protein sorting-associated protein vta1 homolog isoform x2	F:molecular_function; P:biological_process; C:cellular_component
scaffold_172	12	mRNA	864954	874326	GSONMT00069075001	coiled-coil domain-containing protein 25	F:molecular_function; P:biological_process; C:cellular_component
scaffold_172	12	mRNA	853083	860870	GSONMT00069071001	n-acetyltransferase esco2-like isoform x4	P:cell cycle; P:cellular protein modification process; P:multicellular organismal development; P:regulation of biological process; P:cell death; F:transferase activity; P:organelle organization; C:chromosome; P:DNA metabolic process; P:biosynthetic process
scaffold_172	12	mRNA	1249649	1251164	GSONMT00069087001	gap junction epsilon-1	C:cell; F:transporter activity; P:cell communication; C:protein complex; C:plasma membrane; P:transport
scaffold_172	12	mRNA	342860	345519	GSONMT00069054001	c-type lectin domain family 11 member a-like	C:intracellular; F:carbohydrate binding
scaffold_172	12	mRNA	19571	25459	GSONMT00069033001	zinc finger protein 135-like	F:binding
scaffold_172	12	mRNA	71137	81777	GSONMT00069038001	zinc finger protein 45-like	F:binding
scaffold_172	12	mRNA	134473	147133	GSONMT00069041001	zinc finger and scan domain-containing protein 2-like	F:binding; C:cell
scaffold_172	12	mRNA	203959	205102	GSONMT00069043001	protein unc-93 homolog a-like	C:cell
scaffold_172	12	mRNA	226278	226583	GSONMT00069044001	proteasome subunit alpha type-3 isoform x2	P:cellular protein modification process; C:nucleoplasm; F:protein binding; P:regulation of biological process; P:cellular amino acid metabolic process; P:cell cycle; P:cell death; P:metabolic process; F:peptidase activity; C:cytosol; P:biological_process; C:intracellular; C:protein complex; P:reproduction; P:viral process; P:symbiosis
scaffold_172	12	mRNA	241996	244265	GSONMT00069046001	hydroxycarboxylic acid receptor 2-like	C:cell; P:signal transduction; F:receptor activity
scaffold_172	12	mRNA	251845	253806	GSONMT00069047001	hydroxycarboxylic acid receptor 2-like	C:cell; P:signal transduction; F:receptor activity
scaffold_172	12	mRNA	260344	261629	GSONMT00069048001	plasminogen precursor	F:peptidase activity; P:protein metabolic process; P:catabolic process
scaffold_172	12	mRNA	261962	287169	GSONMT00069049001	plasminogen precursor	F:peptidase activity; P:protein metabolic process; P:catabolic process
scaffold_172	12	mRNA	287413	292436	GSONMT00069050001	solute carrier family 22 member 2-like	C:cell; F:transporter activity; P:ion transport
scaffold_172	12	mRNA	892628	901055	GSONMT00069077001	scavenger receptor class a member 3-like	-
scaffold_172	12	mRNA	339899	342174	GSONMT00069053001	wu:fa18f11 protein	-
scaffold_172	12	mRNA	350056	378327	GSONMT00069056001	tetratricopeptide repeat protein 13-like isoform x3	P:biological_process; C:cellular_component
scaffold_172	12	mRNA	378337	380738	GSONMT00069057001	protein fam89a	-
scaffold_172	12	mRNA	388239	390835	GSONMT00069060001	exocyst complex component 8	P:protein transport; C:cytoplasm; C:nucleus; P:transport
scaffold_172	12	mRNA	392307	420543	GSONMT00069061001	e3 ubiquitin-protein ligase trim9	C:plasma membrane; P:protein metabolic process; P:catabolic process; F:binding; C:cytoskeleton; C:cell; C:cytoplasmic membrane-bounded vesicle; F:catalytic activity; P:cellular protein modification process; F:protein binding
scaffold_172	12	mRNA	420558	423365	GSONMT00069062001	c1orf131 homolog	F:molecular_function; P:biological_process; C:cellular_component
scaffold_172	12	mRNA	423489	431729	GSONMT00069063001	dihydroxyacetone phosphate acyltransferase	F:transferase activity; P:lipid metabolic process
scaffold_172	12	mRNA	475314	561589	GSONMT00069065001	exostosin- partial	P:anatomical structure morphogenesis; P:cellular component organization; P:cell differentiation; P:multicellular organismal development; P:embryo development; P:biosynthetic process; P:carbohydrate metabolic process; C:Golgi apparatus; F:protein binding; F:transferase activity; C:endoplasmic reticulum
scaffold_172	12	mRNA	735062	736153	GSONMT00069067001	exostosin-1-like	P:anatomical structure morphogenesis; P:multicellular organismal development; C:Golgi apparatus; P:biosynthetic process; P:carbohydrate metabolic process; F:protein binding; F:transferase activity; P:embryo development; P:signal transduction; C:endoplasmic reticulum
scaffold_172	12	mRNA	760997	765447	GSONMT00069068001	sterile alpha motif domain-containing protein 12	-
scaffold_172	12	mRNA	769176	843610	GSONMT00069069001	scavenger receptor class a member 5	F:receptor activity; P:cellular component organization; P:ion transport; P:cellular homeostasis; C:plasma membrane; P:transport
scaffold_172	12	mRNA	848477	852390	GSONMT00069070001	lymphokine-activated killer t-cell-originated protein kinase homolog	P:cellular protein modification process; F:nucleotide binding; F:protein kinase activity
scaffold_172	12	mRNA	305347	337888	GSONMT00069052001	cation-independent mannose-6-phosphate receptor	C:cell; F:protein binding; P:transport; C:organelle; C:intracellular; C:cytoplasm; F:transporter activity
scaffold_172	12	mRNA	3871	15441	GSONMT00069032001	oocyte zinc finger protein - partial	F:nucleic acid binding; C:intracellular
scaffold_172	12	mRNA	1320556	1385997	GSONMT00069091001	g-protein coupled receptor 126-like isoform x1	C:cell; P:multicellular organismal development; F:receptor activity; P:anatomical structure morphogenesis; P:cellular component organization; P:cell differentiation; P:cell communication; P:cellular homeostasis; P:signal transduction; C:plasma membrane
RM20090700278	scaffold_45489	2239	Omy8
scaffold_45489	1	mRNA	2236	2783	GSONMT00058675001	adenylate cyclase type 1-like	P:anatomical structure morphogenesis; P:cellular component organization; P:cell differentiation; P:multicellular organismal development; P:cell recognition; P:transport; P:signal transduction; P:nucleobase-containing compound metabolic process; P:biosynthetic process; F:catalytic activity; P:biological_process; P:generation of precursor metabolites and energy; P:metabolic process; P:regulation of…
RM20090700197	scaffold_4	3238320	Omy8	OMM1295	scaffold_4	3898403	Omy8
scaffold_4	16	mRNA	241321	258294	GSONMT00077773001	kinesin-like protein kif16b-like	F:motor activity; P:transport; F:cytoskeletal protein binding; F:enzyme regulator activity; F:protein binding; C:cytoskeleton; C:protein complex; F:lipid binding; P:multicellular organismal development; P:signal transduction; F:nucleotide binding; P:biological_process; P:anatomical structure morphogenesis; P:embryo development
scaffold_4	16	mRNA	947817	964651	GSONMT00077789001	homeobox protein mohawk	P:regulation of biological process; P:transcription
scaffold_4	16	mRNA	859714	873746	GSONMT00077785001	adiponectin	P:regulation of biological process; P:cell proliferation; C:cell; P:carbohydrate metabolic process; P:biological_process; P:response to external stimulus; P:response to stress; F:protein binding; P:anatomical structure morphogenesis; P:embryo development; P:cellular component organization; P:cell differentiation; P:multicellular organismal development; P:transport; C:endoplasmic reticulum; P:tran…
scaffold_4	16	mRNA	309949	314113	GSONMT00077775001	kinesin-like protein kif16b-like isoform x2	P:cell communication; C:organelle; C:intracellular
scaffold_4	16	mRNA	365221	366845	GSONMT00077776001	disks large homolog 1-like isoform x6	-
scaffold_4	16	mRNA	480662	545260	GSONMT00077778001	activated cdc42 kinase 1-like isoform x1	P:cellular protein modification process; C:cell; F:protein kinase activity; F:nucleotide binding
scaffold_4	16	mRNA	647291	647692	GSONMT00077779001	pineal opsin-like	F:receptor activity; P:cellular protein modification process; P:signal transduction; P:biological_process; C:cell
scaffold_4	16	mRNA	302006	308049	GSONMT00077774001	kinesin family member 16b isoform x3	P:fibroblast growth factor receptor signaling pathway; P:microtubule-based movement; C:microtubule; P:Golgi to endosome transport; P:endoderm development; F:ATP binding; F:Rab GTPase binding; C:kinesin complex; F:microtubule motor activity; P:formation of primary germ layer; F:phosphatidylinositol binding; F:microtubule binding
scaffold_4	16	mRNA	875196	891792	GSONMT00077786001	ww domain-containing adapter protein with coiled-coil isoform 3	P:transcription
scaffold_4	16	mRNA	227723	230511	GSONMT00077770001	cystatin precursor	P:biological_process; C:extracellular region; F:enzyme regulator activity
scaffold_4	16	mRNA	937855	947395	GSONMT00077788001	maguk p55 subfamily member 7-like	C:nucleus; C:protein complex; C:nucleoplasm; F:protein binding; P:organelle organization; C:nucleolus; C:cytosol; P:biosynthetic process; P:signal transduction; P:cellular component organization; P:regulation of biological process; P:anatomical structure morphogenesis; C:plasma membrane; F:chromatin binding; F:structural molecule activity
scaffold_4	16	mRNA	99295	101416	GSONMT00077761001	annexin a11-like	P:regulation of biological process; F:lipid binding; F:calcium ion binding
scaffold_4	16	mRNA	1026898	1033181	GSONMT00077791001	probable g-protein coupled receptor 158-like isoform x2	C:cell; F:signal transducer activity; P:signal transduction
scaffold_4	16	mRNA	1088239	1093862	GSONMT00077792001	probable g-protein coupled receptor 158-like	C:cell; P:signal transduction; F:receptor activity
scaffold_4	16	mRNA	1103979	1112793	GSONMT00077794001	probable g-protein coupled receptor 158-like isoform x1	C:integral to membrane; F:G-protein coupled receptor activity; F:signal transducer activity; C:membrane; P:signal transduction; P:G-protein coupled receptor signaling pathway
scaffold_4	16	mRNA	1119898	1152876	GSONMT00077795001	amyloid beta a4 precursor protein-binding family b member 1-interacting	C:cell; C:intracellular
scaffold_4	16	mRNA	1166367	1167496	GSONMT00077797001	abl interactor 1-like isoform x9	F:enzyme regulator activity; C:cytoplasm
scaffold_4	16	mRNA	1182490	1191075	GSONMT00077798001	abl interactor 1 isoform 7	F:enzyme regulator activity; C:cell; P:cytoskeleton organization; P:biological_process; P:embryo development; C:cytosol; P:regulation of biological process; P:cell proliferation; F:cytoskeletal protein binding; P:signal transduction; C:cytoskeleton; P:cellular protein modification process; C:plasma membrane; C:endoplasmic reticulum; P:response to stress; C:nucleus; C:cellular_component
scaffold_4	16	mRNA	1247810	1256964	GSONMT00077804001	atp-dependent zinc metalloprotease yme1l1 isoform x1	F:peptidase activity; F:nucleotide binding; F:hydrolase activity; P:protein metabolic process; P:catabolic process; C:cell
scaffold_4	16	mRNA	910242	928256	GSONMT00077787001	maguk p55 subfamily member 7	C:nucleus; C:protein complex; C:nucleoplasm; F:protein binding; P:transcription
scaffold_4	16	mRNA	1257777	1267563	GSONMT00077806001	atp-dependent zinc metalloprotease yme1l1-like	F:peptidase activity
scaffold_4	16	mRNA	3930686	3966515	GSONMT00077925001	kinesin-like protein kif1a-like isoform x2	F:cytoskeletal protein binding; P:biological_process; F:nucleotide binding; C:cytoskeleton; C:protein complex; F:motor activity
scaffold_4	16	mRNA	3929467	3930486	GSONMT00077924001	kinesin-like protein kif1a-like isoform x2	F:cytoskeletal protein binding; P:biological_process; F:nucleotide binding; C:cytoskeleton; C:protein complex; F:motor activity
scaffold_4	16	mRNA	3893183	3929148	GSONMT00077923001	espin-like	-
scaffold_4	16	mRNA	3880761	3890688	GSONMT00077922001	solute carrier organic anion transporter family member 2a1	F:transporter activity; C:plasma membrane; P:ion transport; P:transport
scaffold_4	16	mRNA	3873695	3880620	GSONMT00077921001	ras-related protein rab-6b isoform x1	C:Golgi apparatus; F:protein binding; C:cytoplasmic membrane-bounded vesicle; F:nucleotide binding; P:protein transport; P:nucleobase-containing compound metabolic process; P:catabolic process; P:signal transduction; P:transport; F:hydrolase activity
scaffold_4	16	mRNA	3863003	3871330	GSONMT00077920001	autoimmune regulator-like	P:regulation of biological process; P:primary metabolic process; F:binding; P:metabolic process; C:intracellular
scaffold_4	16	mRNA	3831633	3840104	GSONMT00077918001	angiomotin-like 2a-like	P:biological_process; P:anatomical structure morphogenesis; P:multicellular organismal development; P:embryo development; P:cellular component organization; C:cytoplasm; P:cytoskeleton organization; F:protein binding; P:cell proliferation
scaffold_4	16	mRNA	3804692	3812240	GSONMT00077917001	unconventional myosin-viia-like	C:cytoskeleton; C:protein complex; F:nucleotide binding; F:motor activity
scaffold_4	16	mRNA	117054	119019	GSONMT00077764001	annexin a11-like	P:regulation of biological process; F:lipid binding; F:calcium ion binding
scaffold_4	16	mRNA	3775992	3804639	GSONMT00077916001	unconventional myosin-viib	C:cytoskeleton; F:nucleotide binding
scaffold_4	16	mRNA	189218	202424	GSONMT00077768001	sorting nexin-5-like	P:anatomical structure morphogenesis; P:multicellular organismal development; C:endosome; P:transport; P:cellular component organization; C:cell; F:lipid binding; C:organelle; C:cytoplasm; F:protein binding; P:cell communication; C:intracellular; C:plasma membrane; P:protein transport
scaffold_4	16	mRNA	3760191	3775744	GSONMT00077915001	dis3-like exonuclease 2-like	F:RNA binding; P:nucleobase-containing compound metabolic process; P:catabolic process; C:cytoplasm; P:cell differentiation; P:regulation of biological process; P:organelle organization; P:cell cycle; F:nuclease activity
scaffold_4	16	mRNA	3274859	3284134	GSONMT00077886001	eukaryotic initiation factor 4a-ii	F:translation factor activity
scaffold_4	16	mRNA	2	3040	GSONMT00077755001	glutamate receptor 3-like isoform x1	F:ion channel activity; C:plasma membrane; F:receptor activity; P:ion transport; P:signal transduction; C:cytoplasmic membrane-bounded vesicle; C:protein complex; P:cell-cell signaling; C:cell
scaffold_4	16	mRNA	4057	28644	GSONMT00077756001	disks large homolog 5	C:intracellular; F:cytoskeletal protein binding; P:regulation of biological process; P:cell death; F:protein binding
scaffold_4	16	mRNA	30901	31460	GSONMT00077757001	disks large homolog 5	F:cytoskeletal protein binding; C:plasma membrane; F:protein binding
scaffold_4	16	mRNA	112630	116854	GSONMT00077763001	annexin a11	P:regulation of biological process; F:lipid binding; F:calcium ion binding
scaffold_4	16	mRNA	126311	135836	GSONMT00077766001	ribosome-binding protein 1-like isoform x3	C:integral to endoplasmic reticulum membrane; P:protein transport
scaffold_4	16	mRNA	136015	152068	GSONMT00077767001	ribosome-binding protein 1-like isoform x3	C:integral to endoplasmic reticulum membrane; P:protein transport
scaffold_4	16	mRNA	235582	237474	GSONMT00077772001	mad2l1-binding protein	C:nucleus; P:regulation of biological process; P:cell cycle
scaffold_4	16	mRNA	3109537	3116157	GSONMT00077872001	major facilitator superfamily domain-containing protein 8-like isoform x1	C:cell
scaffold_4	16	mRNA	2791107	2814930	GSONMT00077861001	potassium channel subfamily t member 2	F:ion channel activity; P:regulation of biological process; P:ion transport; C:protein complex; C:plasma membrane; F:nucleotide binding
scaffold_4	16	mRNA	3197086	3198856	GSONMT00077881001	calcium-activated potassium channel subunit beta-2-like	F:ion channel activity; P:cellular homeostasis; P:ion transport; C:plasma membrane
scaffold_4	16	mRNA	3176151	3193194	GSONMT00077879001	phosphatidylinositol -bisphosphate 3-kinase catalytic subunit alpha isoform	P:anatomical structure morphogenesis; P:multicellular organismal development; P:regulation of gene expression
scaffold_4	16	mRNA	3143252	3159711	GSONMT00077877001	lrr and pyd domains-containing protein 3-like	F:nucleotide binding
scaffold_4	16	mRNA	3139059	3141262	GSONMT00077876001	protein nlrc3-like	F:binding
scaffold_4	16	mRNA	3136316	3136831	GSONMT00077875001	transposable element tcb1 transposase	P:DNA metabolic process; F:DNA binding; F:catalytic activity
scaffold_4	16	mRNA	3266611	3268390	GSONMT00077884001	lactosylceramide -n-acetyl-beta-d-glucosaminyltransferase a-like	C:cell; F:transferase activity; C:Golgi apparatus; P:biosynthetic process; P:cellular protein modification process; P:carbohydrate metabolic process
scaffold_4	16	mRNA	3123152	3125268	GSONMT00077873001	apoptosis-associated speck-like protein containing a card	F:protein binding; C:intracellular; P:regulation of biological process; P:cell death
scaffold_4	16	mRNA	3741628	3747322	GSONMT00077914001	nucleolin-like isoform x2	F:nucleic acid binding; F:nucleotide binding
scaffold_4	16	mRNA	3040519	3076137	GSONMT00077871001	ephrin type-b receptor 3-like	P:anatomical structure morphogenesis; P:cellular component organization; P:cell differentiation; P:multicellular organismal development; P:signal transduction; C:plasma membrane; P:regulation of biological process; P:cellular protein modification process; C:cell; F:receptor activity; F:protein kinase activity; P:cell recognition; P:cell-cell signaling; F:nucleotide binding; P:biological_process
scaffold_4	16	mRNA	2987365	2989321	GSONMT00077870001	neuromedin-u receptor 1-like	C:cell; P:signal transduction; F:receptor activity
scaffold_4	16	mRNA	2947662	2953258	GSONMT00077869001	uap56-interacting factor-like	F:RNA binding; P:transport; C:nucleoplasm
scaffold_4	16	mRNA	2904111	2941208	GSONMT00077867001	tsc22 domain family protein 2-like	P:regulation of transcription
scaffold_4	16	mRNA	2885559	2891377	GSONMT00077865001	profilin-2-like isoform x2	P:regulation of biological process; P:cytoskeleton organization; C:cell; F:actin binding; C:cytoskeleton; C:cytoplasm
scaffold_4	16	mRNA	2884933	2885440	GSONMT00077864001	---NA---	-
scaffold_4	16	mRNA	3125271	3129988	GSONMT00077874001	major facilitator superfamily domain-containing protein 8-like isoform x1	C:cell; C:extracellular region; F:receptor binding; C:plasma membrane; P:transport; F:transporter activity; P:cell proliferation
scaffold_4	16	mRNA	3548797	3553022	GSONMT00077901001	vesicle-trafficking protein sec22b-like	C:Golgi apparatus; C:endoplasmic reticulum; F:protein binding; P:transport; P:organelle organization; C:organelle; C:cytoplasm; C:cell; C:protein complex; P:protein transport
scaffold_4	16	mRNA	3289012	3292632	GSONMT00077887001	dcn1-like protein 1	C:intracellular; C:protein complex; F:protein binding
scaffold_4	16	mRNA	3329311	3337936	GSONMT00077889001	y+l amino acid transporter 2-like	C:cell; F:transporter activity; P:transport
scaffold_4	16	mRNA	3346191	3355267	GSONMT00077890001	receptor-interacting serine threonine-protein kinase 2	P:regulation of biological process; P:cell death; C:cytoskeleton; P:cellular protein modification process; F:protein kinase activity; F:protein binding; P:response to stress; P:response to biotic stimulus; P:signal transduction; P:biological_process; C:organelle; C:protein complex; C:cytoplasm; P:cell proliferation; P:transcription
scaffold_4	16	mRNA	3355506	3367685	GSONMT00077891001	receptor-interacting serine threonine-protein kinase 2-like	C:cytoplasm; P:cellular protein modification process; F:nucleotide binding; F:protein kinase activity; P:regulation of biological process; P:cell death
scaffold_4	16	mRNA	3434136	3448960	GSONMT00077895001	v-type proton atpase subunit d 1	F:hydrolase activity; F:transporter activity; P:ion transport; C:plasma membrane; P:multicellular organismal development; P:anatomical structure morphogenesis; P:cellular component organization; C:cell; C:protein complex; P:symbiosis
scaffold_4	16	mRNA	3492547	3515014	GSONMT00077897001	unnamed protein product	P:lipid transport; F:lipid transporter activity
scaffold_4	16	mRNA	3209081	3242724	GSONMT00077882001	f-box-like wd repeat-containing protein tbl1xr1-like	P:regulation of biological process; P:transcription
scaffold_4	16	mRNA	3541205	3547954	GSONMT00077900001	riken cdna 1700025g04 gene	F:molecular_function; P:biological_process; C:cellular_component
scaffold_4	16	mRNA	3701466	3703198	GSONMT00077912001	transcription factor hes-1	P:embryo development; P:regulation of biological process; P:multicellular organismal development; F:protein binding; P:cell differentiation; P:signal transduction; P:transcription
scaffold_4	16	mRNA	3553044	3555098	GSONMT00077902001	u3 small nucleolar ribonucleoprotein protein imp3	C:cellular_component; C:intracellular; F:RNA binding
scaffold_4	16	mRNA	3569721	3578566	GSONMT00077904001	udp-n-acetylglucosamine transporter	C:Golgi apparatus; P:transport; F:transporter activity; C:cell
scaffold_4	16	mRNA	3579633	3582342	GSONMT00077906001	protein fam78b	F:molecular_function; P:biological_process; C:cellular_component
scaffold_4	16	mRNA	208582	219404	GSONMT00077769001	glycine n-acyltransferase	F:transferase activity
scaffold_4	16	mRNA	3591441	3595360	GSONMT00077908001	b-cell lymphoma 6 protein homolog	F:binding; P:anatomical structure morphogenesis; P:multicellular organismal development; F:nucleic acid binding; C:nucleus
scaffold_4	16	mRNA	3977464	3988263	GSONMT00077926001	serine--pyruvate mitochondrial-like	P:biosynthetic process; P:metabolic process; C:peroxisome; C:mitochondrion; P:organelle organization; P:protein transport; F:transferase activity; P:response to endogenous stimulus; F:binding
scaffold_4	16	mRNA	3520027	3522811	GSONMT00077898001	krueppel-like factor 13	F:binding; F:nucleic acid binding
scaffold_4	16	mRNA	1354037	1366015	GSONMT00077814001	arf-gap domain and fg repeat-containing protein 1-like isoform x3	P:signal transduction; F:enzyme regulator activity; F:binding
scaffold_4	16	mRNA	2069219	2081300	GSONMT00077835001	tyrosine-protein kinase jak1	C:organelle; C:intracellular; P:cellular protein modification process; P:biological_process; F:protein kinase activity; P:cell differentiation; P:multicellular organismal development; F:nucleotide binding
scaffold_4	16	mRNA	2034278	2042652	GSONMT00077832001	phosphoglucomutase-1 isoform x1	P:carbohydrate metabolic process; C:cytoskeleton; F:binding; F:catalytic activity
scaffold_4	16	mRNA	2030382	2033656	GSONMT00077831001	angiopoietin-related protein 3	-
scaffold_4	16	mRNA	1989084	2001043	GSONMT00077830001	kn motif and ankyrin repeat domain-containing protein 4-like isoform x2	-
scaffold_4	16	mRNA	1747782	1767286	GSONMT00077825001	translocation protein sec62	F:receptor activity; P:protein transport; C:cytoskeleton; C:intracellular; C:cell; C:endoplasmic reticulum
scaffold_4	16	mRNA	1715665	1739616	GSONMT00077823001	sterile alpha motif domain-containing protein 7	-
scaffold_4	16	mRNA	2082031	2088777	GSONMT00077836001	leptin receptor gene-related	P:anatomical structure morphogenesis; P:multicellular organismal development; P:signal transduction; C:plasma membrane; F:binding; F:receptor binding; C:Golgi apparatus; F:receptor activity; P:behavior; P:biosynthetic process; P:lipid metabolic process; C:extracellular space; F:protein binding; P:biological_process; P:response to endogenous stimulus; C:endosome
scaffold_4	16	mRNA	1366259	1373434	GSONMT00077815001	probable flap endonuclease 1 homolog	P:response to stress; P:DNA metabolic process; C:nucleus; F:DNA binding; F:nuclease activity
scaffold_4	16	mRNA	1691206	1693140	GSONMT00077822001	apolipoprotein d-like	P:regulation of biological process; P:response to stress; C:extracellular region; P:protein metabolic process; P:lipid metabolic process; P:primary metabolic process; F:lipid binding; C:organelle; C:intracellular; C:cytoplasm
scaffold_4	16	mRNA	1330461	1330910	GSONMT00077811001	g protein-coupled receptor kinase 7	P:response to external stimulus; P:signal transduction; P:response to abiotic stimulus; P:cellular protein modification process; F:protein kinase activity; F:nucleotide binding; P:biological_process; F:receptor activity; C:cell
scaffold_4	16	mRNA	1308957	1316434	GSONMT00077808001	sodium potassium-transporting atpase subunit beta-3-like	P:ion transport; C:protein complex; C:plasma membrane
scaffold_4	16	mRNA	1267721	1283463	GSONMT00077807001	atp-dependent zinc metalloprotease yme1l1 isoform x2	F:hydrolase activity; C:cell; C:mitochondrion; F:binding; F:peptidase activity; F:nucleotide binding; P:mitochondrion organization; P:cell proliferation; P:protein metabolic process; P:catabolic process
scaffold_4	16	mRNA	3995457	4002477	GSONMT00077928001	bcl-2-related ovarian killer protein homolog a-like	C:organelle; C:intracellular; P:cell death; P:regulation of biological process; C:cytoplasm
scaffold_4	16	mRNA	2759428	2791091	GSONMT00077860001	potassium channel subfamily t member 2	F:ion channel activity; P:regulation of biological process; P:ion transport; C:protein complex; C:plasma membrane; F:nucleotide binding
scaffold_4	16	mRNA	3583230	3588970	GSONMT00077907001	ump-cmp kinase	P:nucleobase-containing compound metabolic process; F:kinase activity; F:nucleotide binding; P:biosynthetic process; C:cytoplasm; C:nucleus
scaffold_4	16	mRNA	1573233	1611842	GSONMT00077820001	fibroblast growth factor 12 isoform x1	P:signal transduction; P:response to stress; P:biological_process; P:behavior; P:regulation of biological process; P:cellular homeostasis; F:receptor binding; P:multicellular organismal development; C:extracellular space; F:molecular_function; P:cell-cell signaling; P:ion transport; F:carbohydrate binding; C:nucleus
scaffold_4	16	mRNA	2392465	2399567	GSONMT00077848001	carboxyl-terminal pdz ligand of neuronal nitric oxide synthase	-
scaffold_4	16	mRNA	2681530	2699136	GSONMT00077858001	parafibromin	C:nucleoplasm; C:protein complex; P:anatomical structure morphogenesis; P:cell differentiation; P:embryo development; P:regulation of biological process; P:transcription
scaffold_4	16	mRNA	2603639	2605004	GSONMT00077855001	regulator of g-protein signaling 13-like	C:cytoplasm; F:enzyme regulator activity; P:biological_process; C:plasma membrane
scaffold_4	16	mRNA	1419105	1440379	GSONMT00077816001	neuronal tyrosine-phosphorylated phosphoinositide-3-kinase adapter 2-like	P:neuron projection morphogenesis; P:phosphatidylinositol 3-kinase cascade
scaffold_4	16	mRNA	2148406	2169980	GSONMT00077837001	camp-specific 3 -cyclic phosphodiesterase 4b-like	F:hydrolase activity
scaffold_4	16	mRNA	2590478	2591540	GSONMT00077852001	regulator of g-protein signaling 21-like	P:termination of G-protein coupled receptor signaling pathway
scaffold_4	16	mRNA	2581166	2587060	GSONMT00077851001	regulator of g-protein signaling 18-like	P:multicellular organismal development; P:cell differentiation; P:biological_process; F:enzyme regulator activity; C:cytoplasm; C:plasma membrane
scaffold_4	16	mRNA	2435747	2438125	GSONMT00077849001	regulator of g-protein signaling 5-like	C:cytoplasm; F:enzyme regulator activity; P:biological_process; C:plasma membrane
scaffold_4	16	mRNA	2602650	2603624	GSONMT00077854001	regulator of g-protein signaling 13-like	C:cytoplasm; F:enzyme regulator activity; P:biological_process; C:plasma membrane
scaffold_4	16	mRNA	2275540	2300871	GSONMT00077842001	sh3-containing grb2-like protein 3-interacting protein 1-like	F:cytoskeletal protein binding; P:transport; P:cellular component organization; P:regulation of biological process; F:lipid binding; P:growth; C:cytoplasmic membrane-bounded vesicle; C:protein complex; C:plasma membrane; P:protein transport; F:protein binding
scaffold_4	16	mRNA	2324999	2332044	GSONMT00077845001	plasminogen activator inhibitor 1 rna-binding protein isoform x4	F:RNA binding
scaffold_4	16	mRNA	2218710	2226926	GSONMT00077840001	camp-specific 3 -cyclic phosphodiesterase 4b isoform x3	P:behavior; P:response to external stimulus; P:nucleobase-containing compound metabolic process; P:catabolic process; P:biological_process; P:regulation of biological process; C:cytosol; F:nucleotide binding; F:binding; P:signal transduction; C:cytoplasm; P:response to biotic stimulus; C:protein complex; C:plasma membrane; C:nucleus; F:hydrolase activity
scaffold_4	16	mRNA	2312825	2321704	GSONMT00077844001	udp-n-acetylglucosamine udp-glucose gdp-mannose transporter-like	P:transport; C:Golgi apparatus; F:transporter activity; P:embryo development; P:metabolic process; P:biosynthetic process; P:carbohydrate metabolic process; C:endoplasmic reticulum
scaffold_4	16	mRNA	2300891	2311505	GSONMT00077843001	mesoderm induction early response protein 1-like isoform x1	C:nucleoplasm; C:protein complex; F:signal transducer activity; C:nucleolus; P:signal transduction; F:DNA binding; F:protein binding; P:regulation of gene expression
scaffold_4	16	mRNA	2337191	2339863	GSONMT00077847001	3-keto-steroid reductase-like	P:metabolic process; F:catalytic activity
scaffold_4	16	mRNA	2478694	2492010	GSONMT00077850001	protein fam5c-like	F:molecular_function; P:biological_process; C:cellular_component
RM20090701162	scaffold_1339	230929	Omy8
scaffold_1339	1	mRNA	241498	258847	GSONMT00015043001	protein fam111a-like	P:proteolysis; F:serine-type peptidase activity; F:catalytic activity; P:metabolic process
scaffold_1339	1	mRNA	217007	232646	GSONMT00015041001	zinc finger fyve domain-containing protein 9-like	F:metal ion binding; P:SMAD protein import into nucleus; P:SMAD protein complex assembly; C:early endosome membrane; F:1-phosphatidylinositol binding
scaffold_1339	1	mRNA	136871	140903	GSONMT00015040001	dnaj homolog subfamily b member 4-like	P:protein metabolic process; F:protein binding; C:cytoplasm; C:nucleus; C:plasma membrane
scaffold_1339	1	mRNA	114552	136090	GSONMT00015039001	calcium-binding mitochondrial carrier protein s -2-b-like isoform x3	C:cell; P:nucleobase-containing compound metabolic process; P:multicellular organismal development; P:ion transport; F:calcium ion binding; C:mitochondrion; P:generation of precursor metabolites and energy; P:growth; P:biological_process; P:regulation of biological process; P:response to external stimulus
scaffold_1339	1	mRNA	96040	113788	GSONMT00015038001	far upstream element-binding protein 1-like isoform x2	F:RNA binding
scaffold_1339	1	mRNA	75528	83163	GSONMT00015036001	protein fam73a	C:cell
scaffold_1339	1	mRNA	63838	66286	GSONMT00015035001	protein fam73a	F:molecular_function; C:integral to membrane; C:membrane; P:biological_process; C:cellular_component; P:regulation of cell migration; F:actin filament binding
scaffold_1339	1	mRNA	49170	51268	GSONMT00015033001	ubiquitin carboxyl-terminal hydrolase 33-like isoform x2	P:biological_process; P:anatomical structure morphogenesis; P:cellular component organization; P:cell differentiation; P:multicellular organismal development; P:protein metabolic process; P:catabolic process; F:hydrolase activity; P:signal transduction; F:binding; P:cytoskeleton organization; P:cell cycle; C:microtubule organizing center; P:cellular protein modification process; F:peptidase activ…
RM20090700382	scaffold_246	264303	Omy8
scaffold_246	6	mRNA	176728	177729	GSONMT00073671001	melanocortin 4 receptor	P:regulation of biological process; P:growth; C:cell; P:nucleobase-containing compound metabolic process; P:biosynthetic process; F:receptor activity; F:binding; P:signal transduction; P:generation of precursor metabolites and energy; C:plasma membrane
scaffold_246	6	mRNA	14274	17531	GSONMT00073661001	transmembrane protein 68	F:transferase activity; C:cell; P:metabolic process
scaffold_246	6	mRNA	27531	28523	GSONMT00073663001	xk-related protein 4	C:cell
scaffold_246	6	mRNA	95520	104735	GSONMT00073665001	e3 ubiquitin-protein ligase rnf31-like	F:metal ion binding; C:LUBAC complex; F:zinc ion binding; P:protein ubiquitination; F:ubiquitin-protein ligase activity; C:intracellular
scaffold_246	6	mRNA	106097	109450	GSONMT00073666001	bucky ball	P:reproduction; P:cell differentiation; P:cytoplasm organization; P:embryo development; P:anatomical structure morphogenesis; P:multicellular organismal development
scaffold_246	6	mRNA	113251	117148	GSONMT00073667001	PREDICTED: uncharacterized protein LOC102300601 isoform X1	-
scaffold_246	6	mRNA	134150	142251	GSONMT00073670001	glutamate decarboxylase 1-like	F:binding; P:metabolic process; F:catalytic activity
scaffold_246	6	mRNA	183802	184248	GSONMT00073673001	transposable element tcb1 transposase	P:DNA metabolic process; F:catalytic activity; F:DNA binding
scaffold_246	6	mRNA	191748	198590	GSONMT00073675001	upf0489 protein c5orf22 homolog	P:biological_process; C:cellular_component
scaffold_246	6	mRNA	243938	253584	GSONMT00073677001	cadherin-6-like isoform x2	C:cytoplasm; C:nucleolus; P:cellular component organization; P:biological_process; P:anatomical structure morphogenesis; P:multicellular organismal development; C:plasma membrane; F:calcium ion binding; C:cell
scaffold_246	6	mRNA	447413	474115	GSONMT00073679001	cadherin-12-like	C:cell; P:biological_process; F:calcium ion binding; C:plasma membrane
scaffold_246	6	mRNA	490863	491483	GSONMT00073680001	sodium channel protein type 4 subunit alpha b-like	F:RNA binding; P:oxidation-reduction process; F:oxidoreductase activity
scaffold_246	6	mRNA	520893	521165	GSONMT00073681001	cadherin-18-like isoform x1	C:cell; P:biological_process; F:calcium ion binding; C:plasma membrane
scaffold_246	6	mRNA	535212	563062	GSONMT00073682001	cadherin-18 isoform x1	C:cell; P:biological_process; F:calcium ion binding; C:plasma membrane
scaffold_246	6	mRNA	603958	610956	GSONMT00073683001	carbonic anhydrase	C:cytoplasm; P:transport; P:metabolic process; P:response to stress; P:response to abiotic stimulus; F:catalytic activity; F:binding
scaffold_246	6	mRNA	722716	725466	GSONMT00073685001	disks large-associated protein 1-like isoform x1	C:cytoskeleton; P:cell-cell signaling; C:plasma membrane; C:cell
scaffold_246	6	mRNA	733346	734438	GSONMT00073686001	pancreas transcription factor 1 subunit alpha	P:signal transduction; P:multicellular organismal development; P:regulation of biological process; P:transcription
scaffold_246	6	mRNA	121871	130853	GSONMT00073668001	glutamate decarboxylase 1	F:binding; P:cell-cell signaling; P:biosynthetic process; C:intracellular; F:catalytic activity; P:metabolic process
scaffold_246	6	mRNA	833406	835630	GSONMT00073689001	sickle tail protein homolog isoform x11	P:embryonic skeletal system development
scaffold_246	6	mRNA	742732	762467	GSONMT00073687001	calponin homology domain-containing protein ddb_g0272472-like	-
scaffold_246	6	mRNA	1124584	1128050	GSONMT00073706001	suppressor of cytokine signaling 6	P:regulation of biological process; P:cellular protein modification process; P:protein metabolic process; P:catabolic process; C:plasma membrane; P:growth
scaffold_246	6	mRNA	849880	856972	GSONMT00073691001	sickle tail protein homolog isoform x8	-
scaffold_246	6	mRNA	860182	879821	GSONMT00073692001	pax-interacting protein 1	P:biological_process; F:protein binding; P:regulation of biological process; P:DNA metabolic process; P:multicellular organismal development; P:transcription
scaffold_246	6	mRNA	888000	891012	GSONMT00073693001	homeobox protein engrailed-2a-like	P:cell differentiation; F:DNA binding; P:multicellular organismal development
scaffold_246	6	mRNA	962527	968524	GSONMT00073694001	dnaj homolog subfamily b member 6-like	C:cellular_component
scaffold_246	6	mRNA	971315	995459	GSONMT00073696001	transient receptor potential cation channel subfamily a member 1-like	F:ion channel activity; P:ion transport; P:biological_process; P:response to external stimulus; P:response to abiotic stimulus; C:cell
scaffold_246	6	mRNA	1016606	1017202	GSONMT00073697001	potassium voltage-gated channel subfamily b member 2-like	P:regulation of biological process; P:ion transport; P:cellular component organization; C:protein complex; C:plasma membrane; F:ion channel activity
scaffold_246	6	mRNA	1037351	1039451	GSONMT00073698001	potassium voltage-gated channel subfamily b member 2-like	C:cell; P:regulation of biological process; P:ion transport; F:ion channel activity
scaffold_246	6	mRNA	1055051	1057820	GSONMT00073700001	transmembrane protein mitochondrial-like	C:cell
scaffold_246	6	mRNA	1068942	1082873	GSONMT00073702001	junctophilin-1-like	F:molecular_function; P:biological_process; C:cellular_component
scaffold_246	6	mRNA	1107737	1115739	GSONMT00073704001	cysteine-rich secretory protein lccl domain-containing 1-like	C:extracellular region
scaffold_246	6	mRNA	1138558	1139308	GSONMT00073707001	cerebellin- partial	F:molecular_function; P:biological_process; C:cellular_component
scaffold_246	6	mRNA	797783	824666	GSONMT00073688001	sickle tail protein homolog isoform x1	P:embryonic skeletal system development; C:cytoplasm
scaffold_246	6	mRNA	1102652	1105327	GSONMT00073703001	peptidase inhibitor 15	C:extracellular region
RM20090703064	scaffold_1831	11242	Omy11
scaffold_1831	2	mRNA	102257	122315	GSONMT00005131001	receptor-type tyrosine-protein phosphatase mu-like isoform x4	P:anatomical structure morphogenesis; P:multicellular organismal development; P:regulation of biological process; C:cell; F:phosphoprotein phosphatase activity; F:receptor activity; F:protein binding; C:plasma membrane; P:biological_process; P:cell proliferation; P:signal transduction; P:cellular component organization; P:cell differentiation; C:cytoplasm
scaffold_1831	2	mRNA	9168	16160	GSONMT00005127001	spindle and centriole-associated protein 1-like	F:molecular_function; P:biological_process; C:cellular_component
scaffold_1831	2	mRNA	134183	148883	GSONMT00005132001	receptor-type tyrosine-protein phosphatase mu isoform x3	P:anatomical structure morphogenesis; P:multicellular organismal development; P:regulation of biological process; C:cell; F:phosphoprotein phosphatase activity; F:receptor activity; F:protein binding; C:plasma membrane; P:biological_process; P:cell proliferation; P:signal transduction; P:cellular component organization; P:cell differentiation; C:cytoplasm
RM20090703983	scaffold_1381	231	Omy11
scaffold_1381	1	mRNA	211814	246227	GSONMT00057241001	traf2 and nck-interacting protein kinase-like isoform x5	F:enzyme regulator activity; P:cellular protein modification process; F:nucleotide binding; F:protein kinase activity
scaffold_1381	1	mRNA	24669	27160	GSONMT00057231001	protein af-10-like	F:zinc ion binding; F:metal ion binding
scaffold_1381	1	mRNA	42635	42874	GSONMT00057232001	protein af-10	F:binding; C:nucleolus; P:transcription
scaffold_1381	1	mRNA	135651	138276	GSONMT00057234001	methionine-r-sulfoxide reductase mitochondrial-like	F:catalytic activity; F:binding; P:response to stress; F:actin binding; C:mitochondrion; P:protein metabolic process; P:metabolic process; P:cytoskeleton organization
scaffold_1381	1	mRNA	140140	146712	GSONMT00057235001	complement component c8 gamma chain precursor	C:extracellular region
scaffold_1381	1	mRNA	147457	149180	GSONMT00057236001	lipocalin precursor	C:extracellular region; F:lipid binding; F:catalytic activity; P:transport; F:transporter activity; P:lipid metabolic process
scaffold_1381	1	mRNA	149275	162284	GSONMT00057237001	polyhomeotic-like protein 3-like isoform x2	C:cell
scaffold_1381	1	mRNA	162823	166076	GSONMT00057238001	polyhomeotic-like protein 3-like isoform x2	C:cell
scaffold_1381	1	mRNA	167665	211720	GSONMT00057240001	claudin-11-like	C:plasma membrane; P:biological_process; C:cell; F:structural molecule activity
RM20090700457	scaffold_237	1138754	Omy11
scaffold_237	5	mRNA	133265	135224	GSONMT00073133001	dna repair protein xrcc2	P:response to abiotic stimulus; P:cell differentiation; P:regulation of biological process; P:multicellular organismal development; P:response to stress; P:DNA metabolic process; P:cell death; P:embryo development
scaffold_237	5	mRNA	996165	1003877	GSONMT00073153001	translocon-associated protein subunit alpha-like isoform x3	C:endoplasmic reticulum; P:response to endogenous stimulus
scaffold_237	5	mRNA	614365	617882	GSONMT00073139001	gamma-glutamyl hydrolase-like isoform x1	P:cellular amino acid metabolic process; F:peptidase activity; P:metabolic process
scaffold_237	5	mRNA	619255	624137	GSONMT00073140001	thioredoxin domain-containing protein 3	P:nucleobase-containing compound metabolic process; P:biosynthetic process
scaffold_237	5	mRNA	640088	641359	GSONMT00073141001	mitochondrial calcium uniporter regulator 1-like	C:mitochondrion; F:nucleotide binding; F:catalytic activity; P:cellular homeostasis; P:ion transport; P:generation of precursor metabolites and energy; P:catabolic process; F:protein binding; F:binding
scaffold_237	5	mRNA	653846	659976	GSONMT00073143001	neutrophil cytosol factor 2-like	P:biological_process
scaffold_237	5	mRNA	668878	675989	GSONMT00073144001	grb2-associated and regulator of mapk protein isoform x1	-
scaffold_237	5	mRNA	676002	718821	GSONMT00073145001	dna-dependent protein kinase catalytic subunit	C:intracellular; C:protein complex; P:response to stress; P:DNA metabolic process; F:DNA binding; F:nucleotide binding; F:protein kinase activity; P:metabolic process; C:nucleoplasm
scaffold_237	5	mRNA	498374	543727	GSONMT00073135001	dipeptidyl aminopeptidase-like protein 6-like isoform x3	F:peptidase activity; C:cell; P:protein metabolic process; P:catabolic process
scaffold_237	5	mRNA	986192	990238	GSONMT00073151001	lim zinc-binding domain-containing nebulette-like isoform x2	C:cytoplasm; F:structural molecule activity; F:binding; F:actin binding; F:cytoskeletal protein binding; C:cytoskeleton
scaffold_237	5	mRNA	42800	124864	GSONMT00073132001	histone-lysine n-methyltransferase mll3 isoform x1	F:binding; F:transferase activity
scaffold_237	5	mRNA	1114028	1114874	GSONMT00073156001	ranbp-type and c3hc4-type zinc finger-containing protein 1-like	F:binding; P:primary metabolic process; P:metabolic process; P:anatomical structure morphogenesis; P:embryo development
scaffold_237	5	mRNA	1131806	1149326	GSONMT00073159001	5-oxoprolinase isoform x1	P:metabolic process; F:hydrolase activity
scaffold_237	5	mRNA	1149376	1151073	GSONMT00073160001	5-oxoprolinase isoform x1	P:metabolic process; F:hydrolase activity
scaffold_237	5	mRNA	1153086	1158019	GSONMT00073162001	forkhead box protein h1	P:signal transduction; P:anatomical structure morphogenesis; P:embryo development; F:DNA binding; P:multicellular organismal development; P:cell differentiation; C:nucleoplasm; F:protein binding; F:sequence-specific DNA binding transcription factor activity; P:regulation of biological process; P:transcription
scaffold_237	5	mRNA	1171494	1173936	GSONMT00073163001	protein phosphatase 1 regulatory subunit 16a-like	C:plasma membrane
scaffold_237	5	mRNA	862674	896590	GSONMT00073146001	receptor activity-modifying protein 3-like	C:cell; P:protein transport; P:signal transduction; F:transporter activity
scaffold_237	5	mRNA	568478	573856	GSONMT00073137001	dipeptidyl aminopeptidase-like protein 6-like isoform x3	F:peptidase activity; C:cell; P:protein metabolic process; P:catabolic process
OMM5152	scaffold_79937	415938	Omy12
scaffold_79937	1	mRNA	341008	356502	GSONMT00064802001	dual specificity mitogen-activated protein kinase kinase 4-like	P:multicellular organismal development; P:anatomical structure morphogenesis; P:embryo development; P:cellular protein modification process; F:nucleotide binding; F:protein kinase activity
scaffold_79937	1	mRNA	330149	337913	GSONMT00064800001	zinc phosphodiesterase elac protein 2-like	F:hydrolase activity; P:nucleobase-containing compound metabolic process
scaffold_79937	1	mRNA	54740	55850	GSONMT00064796001	transmembrane protein 238-like	F:molecular_function; C:integral to membrane; C:membrane; P:biological_process; C:cellular_component; P:metabolic process; F:transferase activity
scaffold_79937	1	mRNA	27179	39785	GSONMT00064794001	forkhead box protein k2-like	P:multicellular organismal development; C:nucleolus; F:DNA binding; P:regulation of biological process; P:transcription
scaffold_79937	1	mRNA	13355	21526	GSONMT00064792001	forkhead box protein k2	F:DNA binding; C:organelle; C:intracellular
scaffold_79937	1	mRNA	359074	361787	GSONMT00064805001	protein sco1 mitochondrial-like	P:response to external stimulus; P:response to stress; P:cell differentiation; P:multicellular organismal development; F:protein binding; P:biological_process; P:cellular component organization; C:cell; F:receptor activity; F:protein kinase activity; P:cell proliferation; P:regulation of biological process; F:binding; P:reproduction; P:transcription
scaffold_79937	1	mRNA	378437	379257	GSONMT00064806001	myosin heavy fast skeletal muscle-like	C:cytoplasm; C:nucleolus; C:cytoskeleton; C:protein complex; F:actin binding; C:plasma membrane; F:nucleotide binding; F:motor activity
scaffold_79937	1	mRNA	404034	411280	GSONMT00064807001	growth arrest-specific protein 7-like	P:cell differentiation; P:multicellular organismal development; P:embryo development
scaffold_79937	1	mRNA	465022	466541	GSONMT00064813001	myosin phosphatase rho-interacting isoform x1	-
scaffold_79937	1	mRNA	455986	463498	GSONMT00064812001	splicing factor u2af 65 kda subunit	C:cellular_component; F:RNA binding; P:cellular component organization; P:transcription
scaffold_79937	1	mRNA	446345	448506	GSONMT00064811001	protein gtlf3b-like	F:molecular_function; P:biological_process; C:cellular_component
scaffold_79937	1	mRNA	430559	431210	GSONMT00064810001	germ cell-specific gene 1-like	C:integral to membrane
scaffold_79937	1	mRNA	417562	418683	GSONMT00064809001	recoverin	P:regulation of biological process; P:ion transport; P:response to external stimulus; P:signal transduction; P:response to abiotic stimulus; F:calcium ion binding; P:biological_process
scaffold_79937	1	mRNA	356831	358718	GSONMT00064803001	transmembrane protein 220-like	C:integral to membrane; C:membrane
RM20091962540	scaffold_7717	3874	Omy12
scaffold_7717	1	mRNA	5501	15956	GSONMT00002404001	pdz domain-containing protein gipc1	P:transport; P:cell-cell signaling; P:anatomical structure morphogenesis; P:multicellular organismal development; P:signal transduction; C:cell; P:biological_process; C:organelle; F:receptor binding; F:protein binding; P:metabolic process; P:regulation of biological process; P:protein transport; F:cytoskeletal protein binding; C:cytosol; F:actin binding; C:cytoplasmic membrane-bounded vesicle; P:…
scaffold_7717	1	mRNA	22847	27506	GSONMT00002406001	dnaj homolog subfamily b member 1-like	F:protein binding; C:intracellular
RM20090701114	scaffold_469	307434	Omy14
scaffold_469	1	mRNA	668250	689173	GSONMT00017181001	tyrosine-protein kinase btk	C:cytosol; F:lipid binding; P:cellular protein modification process; P:multicellular organismal development; P:signal transduction; F:protein binding; C:organelle; C:cytoplasm; F:protein kinase activity; F:nucleotide binding; C:cell; P:cell differentiation; C:nucleus; C:plasma membrane
scaffold_469	1	mRNA	662292	667501	GSONMT00017180001	60s ribosomal protein l36a	P:translation; P:reproduction; P:viral process; P:transcription
scaffold_469	1	mRNA	691761	696294	GSONMT00017183001	magnesium transporter nipa2-like	P:ion transport; C:endosome; C:plasma membrane; F:transporter activity
scaffold_469	1	mRNA	698417	708434	GSONMT00017184001	methionine--trna mitochondrial-like	F:catalytic activity; F:nucleotide binding; C:mitochondrion; P:nucleobase-containing compound metabolic process; P:translation; P:cellular amino acid metabolic process
scaffold_469	1	mRNA	720903	751448	GSONMT00017186001	mediator of rna polymerase ii transcription subunit 12-like	P:multicellular organismal development; P:transcription
scaffold_469	1	mRNA	760139	762589	GSONMT00017187001	mediator of rna polymerase ii transcription subunit 12-like	P:multicellular organismal development; P:transcription
scaffold_469	1	mRNA	12219	69466	GSONMT00017168001	protein diaphanous homolog 2-like	F:sequence-specific DNA binding transcription factor activity; F:DNA binding; F:actin binding; P:cytoskeleton organization; F:protein binding; P:transcription
scaffold_469	1	mRNA	173579	197475	GSONMT00017169001	protein diaphanous homolog 2-like	P:anatomical structure morphogenesis; P:embryo development; C:mitochondrion; C:nucleolus; P:transcription
scaffold_469	1	mRNA	213951	248595	GSONMT00017170001	protein diaphanous homolog 2-like	P:anatomical structure morphogenesis; P:embryo development; P:transcription
scaffold_469	1	mRNA	371760	399366	GSONMT00017172001	protein diaphanous homolog 2-like	P:anatomical structure morphogenesis; P:embryo development; C:organelle; C:intracellular; P:transcription
scaffold_469	1	mRNA	611451	612745	GSONMT00017174001	glycine receptor subunit alpha-4-like isoform x2	C:plasma membrane; C:cell; F:binding; F:ion channel activity; P:ion transport; C:protein complex
scaffold_469	1	mRNA	653892	661343	GSONMT00017178001	alpha-galactosidase a-like	P:anatomical structure morphogenesis; P:embryo development; P:regulation of biological process; P:biosynthetic process; C:cell; F:carbohydrate binding; C:lysosome; F:transferase activity; F:receptor binding; P:carbohydrate metabolic process; P:catabolic process; P:biological_process; P:lipid metabolic process; F:protein binding; C:extracellular region; C:Golgi apparatus
scaffold_469	1	mRNA	622236	627923	GSONMT00017175001	glycine receptor subunit alpha-4-like isoform x2	P:multicellular organismal development; C:plasma membrane; F:binding; P:cell differentiation; P:regulation of biological process; C:cell; C:protein complex; F:ion channel activity; P:ion transport; P:response to endogenous stimulus
RM20090706025	scaffold_913	249859	Omy25
scaffold_913	4	mRNA	170629	177914	GSONMT00031745001	interactor protein for cytohesin exchange factors 1	P:regulation of signal transduction; C:cytoplasm; C:membrane
scaffold_913	4	mRNA	360492	363063	GSONMT00031756001	hepatocyte nuclear factor 3-beta-like	P:multicellular organismal development; P:regulation of biological process; P:transcription
scaffold_913	4	mRNA	336538	338347	GSONMT00031754001	transposase	P:DNA metabolic process; F:signal transducer activity; P:signal transduction; C:cell; F:catalytic activity
scaffold_913	4	mRNA	330358	336518	GSONMT00031753001	serine threonine-protein kinase d3	C:cytoplasm; F:binding; F:protein kinase activity; P:cellular protein modification process; F:nucleotide binding
scaffold_913	4	mRNA	270322	322163	GSONMT00031752001	serine threonine-protein kinase d3	P:cellular protein modification process; C:nucleolus; F:binding; F:nucleotide binding; F:protein kinase activity; F:protein binding; P:metabolic process; P:signal transduction; C:cytoplasm; C:cell
scaffold_913	4	mRNA	265691	266907	GSONMT00031750001	adenylyltransferase and sulfurtransferase mocs3-like	P:cellular protein modification process; F:transferase activity; C:cytosol; P:nucleobase-containing compound metabolic process; P:biosynthetic process; P:protein metabolic process; F:binding; F:catalytic activity; F:nucleotide binding
scaffold_913	4	mRNA	186944	242315	GSONMT00031747001	connector enhancer of kinase suppressor of ras 3	P:signal transduction; C:cytoplasm; C:cell
scaffold_913	4	mRNA	137270	170118	GSONMT00031742001	protein scaf8-like	F:enzyme regulator activity; C:nucleus; P:nucleobase-containing compound metabolic process; F:nucleic acid binding; C:nucleolus; F:protein binding; F:signal transducer activity; P:biological_process; P:signal transduction; C:cytoplasm; C:cell
scaffold_913	4	mRNA	131521	135678	GSONMT00031741001	protein scaf8-like	-
scaffold_913	4	mRNA	19455	110948	GSONMT00031740001	t-lymphoma invasion and metastasis-inducing protein 2	P:intracellular signal transduction; F:Rho guanyl-nucleotide exchange factor activity; P:regulation of Rho protein signal transduction; F:guanyl-nucleotide exchange factor activity
scaffold_913	4	mRNA	11190	17738	GSONMT00031738001	dimethyladenosine transferase mitochondrial-like	P:nucleobase-containing compound metabolic process; F:transferase activity
scaffold_913	4	mRNA	6223	6954	GSONMT00031737001	claudin-20-like	C:cell; C:plasma membrane; F:structural molecule activity
scaffold_913	4	mRNA	248806	263943	GSONMT00031749001	glutaminyl-peptide cyclotransferase-like	P:protein metabolic process; P:catabolic process; F:transferase activity; F:peptidase activity
